# Supplementary material for: Silibinin-Loaded Liposomes: The Influence of Modifications on Physicochemical Characteristics, Stability, and Bioactivity Associated with Dermal Application
Source: Pharmaceutics. 2024 Nov 19;16(11):1476. doi: 10.3390/pharmaceutics16111476 (PMC11597119; doi:10.3390/pharmaceutics16111476)
Supplement: Supplementary file 1 [file pharmaceutics-16-01476-s001.zip]

Archive with 1 entries (1 files):
- pharmaceutics-3304917-supplementary.pdf
